# Supplementary material for: Meta-Analysis of the Relative Abundance of Nuisance and Vector Mosquitoes in Urban and Blue-Green Spaces
Source: Insects. 2022 Mar 10;13(3):271. doi: 10.3390/insects13030271 (PMC8951424; doi:10.3390/insects13030271)
Supplement: Supplementary file 1 [file insects-13-00271-s001.zip]

Archive with 1 entries (1 files):
- insects-1586619-supplementary.pdf
